# Supplementary material for: Improving total saccharification yield of Arabidopsis plants by vessel-specific complementation of caffeoyl shikimate esterase (cse) mutants
Source: Biotechnol Biofuels. 2016 Jul 7;9:139. doi: 10.1186/s13068-016-0551-9 (PMC4936005; doi:10.1186/s13068-016-0551-9)
Supplement: Supplementary file 3 — 10.1186/s13068-016-0551-9 List of primer sequences used for cloning and quantitative RT-PCR. Both forward and reverse primer sequences are shown in the 5′ to 3′ direction. Lower case letters indicate the sites for GATEWAY™ cloning (Invitrogen), while letters in bold indicate restriction sites for classical cloning. [file 13068_2016_551_MOESM3_ESM.xls]

## Sheet: Sheet1
Additional File 3. List of primer sequences used for cloning and quantitative RT-PCR.
Gene		AGI No.	Primer sequences (5'-3') *	Primer sequences (5'-3') *
For promoter
	CSE	At1g52760	AGGGGATCCAAATAAATGAGTGGGAAATATTAAATG	GGTCTCGAGCGTTTTGATGTGTTTTTTTTGGCAGTG
	VND6	At5g62380	AGGGGATCCGAGATAATTAGTACACTACCTTATTAGGGC	GGTCTCGAGTTGATCTTTTTAATTTTATATTTTCTG
	VND7	At1g71930	AGGGGATCCTGTAGTTCTTCTTCGGGTTTACAAATC	GGTCTCGAGCCACGATGATCCTATAAACGTATTTAA
For cDNA
	CSE	At1g52760	ggggacaagtttgtacaaaaaagcaggcttcAAAAATGCCGTCGGAAGCGGAGAG	ggggaccactttgtacaagaaagctgggtATCAAGCGGTTTTAGATCCATACTTC
	MYB52	At1g17950	ggggacaagtttgtacaaaaaagcaggcttcACCATGATGTGTAGTCGAGGCCA	ggggaccactttgtacaagaaagctgggtTTAACATAAACCCTGAGAGG
For qRT-PCR
	CSE	At1g52760	TTCGGCTCCTCTCTTTGTTATC	GATAGCCTTCCCAACCATCTT
	VND6	At5g62380	CCCAACTACAATAATGCAACGA	TTGGCTCATGATTAGCTGAGAA
	VND7	At1g71930	GGGACGAATAAAGATCAGAACG	ATGCGGATGTATGACTTGTGTC
	PAL1	At2g37040	GGATTTTCCGGTATCCGATT	CACTCATCACCTCTGCGAAA
	PAL2	At3g53260	GTTTTGCGAGAAGGACTTGC	TCCGTTCCATTCCTTGAGAC
	C4H	At2g30490	GGGAGAAATCAACGAGGACA	CACGTGCGATTCTTCTTCAA
	4CL1	At1g51680	GATGCCGTTAATGCCAAGTT	ACCGATGAGCAAAGCCTCTA
	4CL2	At3g21240	AAGTCACGGTGGCTATGGTC	CAATGAAAAGCTCGTCGTCA
	HCT	At5g48930	TTGTCATCCCCAGATTCCAT	CCACAACGAAGAGAACACCA
	C3H1	At2g40890	TTTCGTTGATGCGTTGCTAA	CGGTCAAGTCCAACCACTCT
	CCoAOMT1	At4g34050	GGCAAAATTCTGGCTATGGA	TCACCAACAGGGAGCATACA
	CCR1	At1g15950	AGGGGCTCAAATCCTCTCTC	GCGATGGAATAAAGGCAAGA
	F5H1	At4g36220	ATGATGGGGATGTTGTCGAT	CGTCCATGATGATTGCTTTG
	COMT	At5g54160	TAGCCAGTGCTTCCGTTCTT	CTAGGGTCAGTCCCGTGGTA
	CAD6	At4g34230	GTCCACTGAGCCACTTTGGT	CCCAAGCATAAGCAGAGGAG
	HCALDH	At3g24503	GTCCTTGGCCTCGCATGACC	AAGGGATGATATTACCAACC
	PP2A	AT1G13320	TAACGTGGCCAAAATGATGC	GTTCTCCACAACCGCTTGGT
	SAND family protein	AT2G28390	AACTCTATGCAGCATTTGATCCACT	TGATTGCATATCTTTATCGCCATC
	Expressed protein	AT2G32170	ATCGAGCTAAGTTTGGAGGATGTAA	TCTCGATCACAAACCCAAAATG
* Lower case letters indicate the sites for GATEWAY™ cloning (Invitrogen), while letters in bold indicate restriction sites for classical cloning
