# Supplementary material for: Improving total saccharification yield of Arabidopsis plants by vessel-specific complementation of caffeoyl shikimate esterase (cse) mutants
Source: Biotechnol Biofuels. 2016 Jul 7;9:139. doi: 10.1186/s13068-016-0551-9 (PMC4936005; doi:10.1186/s13068-016-0551-9)
Supplement: Supplementary file 4 — 10.1186/s13068-016-0551-9 Statistical analysis of data on height and weight of cse-2 proVND7::CSE lines using nested ANOVA. A Bartlett’s test was first performed to test homoscedasticity; nested ANOVA was performed to test the differences between the groups, followed by Tukey HSD as post hoc test. Numbers represent the genotypes 1 = wild type, 2 = cse-2, and 3 = cse-2 proVND7::CSE line 1 to line 4, respectively. [file 13068_2016_551_MOESM4_ESM.txt]

> dat<-read.table("Raw_data4.txt",header=T)
> dat[,1]<-as.factor(dat[,1])
> grp<-dat[,1]
> bartlett.test(dat$Height~grp)

        Bartlett test of homogeneity of variances

data:  dat$Height by grp 
Bartlett's K-squared = 6.5467, df = 5, p-value = 0.2566

> bartlett.test(dat$Weight~grp)

        Bartlett test of homogeneity of variances

data:  dat$Weight by grp 
Bartlett's K-squared = 1.1449, df = 5, p-value = 0.95

> nest<-as.factor(c(rep(1,4),rep(2,5),rep(3,4),rep(4,5),rep(1,4),rep(2,5),rep(3,4),
+        rep(4,4),rep(1,15),rep(2,21),rep(3,17),rep(4,16)))
> main<-as.factor(c(rep(1,18),rep(2,17),rep(3,69)))
> tra<-dat$Height
> out<-lm(tra~main+main/nest)
> anova(out)
Analysis of Variance Table

Response: tra
          Df Sum Sq Mean Sq  F value Pr(>F)    
main       2 4148.5  2074.3 113.1457 <2e-16 ***
main:nest  9  102.0    11.3   0.6182 0.7787    
Residuals 92 1686.6    18.3                    
---
Signif. codes:  0 ‘***’ 0.001 ‘**’ 0.01 ‘*’ 0.05 ‘.’ 0.1 ‘ ’ 1 
> TukeyHSD(aov(out), "main")
  Tukey multiple comparisons of means
    95% family-wise confidence level

Fit: aov(formula = out)

$main
          diff       lwr        upr     p adj
2-1 -20.008170 -23.45778 -16.558560 0.0000000
3-1  -4.433575  -7.13315  -1.733999 0.0005092
3-2  15.574595  12.81277  18.336425 0.0000000

> tra<-dat$Weight
> out<-lm(tra~main+main/nest)
> anova(out)
Analysis of Variance Table

Response: tra
          Df  Sum Sq Mean Sq F value    Pr(>F)    
main       2  2437.8  1218.9 11.0902 4.842e-05 ***
main:nest  9  1299.5   144.4  1.3137    0.2406    
Residuals 92 10111.5   109.9                      
---
Signif. codes:  0 ‘***’ 0.001 ‘**’ 0.01 ‘*’ 0.05 ‘.’ 0.1 ‘ ’ 1 
> TukeyHSD(aov(out), "main")
  Tukey multiple comparisons of means
    95% family-wise confidence level

Fit: aov(formula = out)

$main
         diff        lwr        upr     p adj
2-1 -16.37092 -24.817299 -7.9245310 0.0000372
3-1  -5.93285 -12.542772  0.6770719 0.0877798
3-2  10.43806   3.675713 17.2004162 0.0011453

>
