# Supplementary material for: Improving total saccharification yield of Arabidopsis plants by vessel-specific complementation of caffeoyl shikimate esterase (cse) mutants
Source: Biotechnol Biofuels. 2016 Jul 7;9:139. doi: 10.1186/s13068-016-0551-9 (PMC4936005; doi:10.1186/s13068-016-0551-9)
Supplement: Supplementary file 5 — 10.1186/s13068-016-0551-9 Statistical analysis of data on height and weight of cse-2 proVND6::CSE lines using nested ANOVA. A Bartlett’s test was first performed to test homoscedasticity; nested ANOVA was performed to test the differences between the groups, followed by Tukey HSD as post hoc test. Numbers represent the genotypes 1 = wild type, 2 = cse-2, and 3 = cse-2 proVND6::CSE line 1 to line 3, respectively. [file 13068_2016_551_MOESM5_ESM.txt]

> dat<-read.table("Raw_data5.txt",header=T)
> dat[,1]<-as.factor(dat[,1])
> grp<-dat[,1]
> bartlett.test(dat$Height~grp)

        Bartlett test of homogeneity of variances

data:  dat$Height by grp 
Bartlett's K-squared = 8.1022, df = 4, p-value = 0.0879

> bartlett.test(dat$Weight~grp)

        Bartlett test of homogeneity of variances

data:  dat$Weight by grp 
Bartlett's K-squared = 15.5376, df = 4, p-value = 0.003707

> tra<-dat$Height
> nest<-as.factor(c(rep(1,6),rep(2,6),rep(3,6),rep(1,7),rep(2,8),rep(3,8),
+        rep(1,27),rep(2,25),rep(3,25)))
> nest2<-as.factor(c(rep(1,9),rep(2,9),rep(1,6),rep(2,5),rep(1,6),rep(2,6),rep(1,27),rep(2,25)))
> main<-as.factor(c(rep(1,18),rep(2,23),rep(3,77)))
> out<-lm(tra~main+main/nest)
> anova(out)
Analysis of Variance Table

Response: tra
           Df  Sum Sq Mean Sq F value    Pr(>F)    
main        2 2641.06 1320.53 94.4573 < 2.2e-16 ***
main:nest   6  469.95   78.33  5.6026 4.249e-05 ***
Residuals 109 1523.84   13.98                      
---
Signif. codes:  0 ‘***’ 0.001 ‘**’ 0.01 ‘*’ 0.05 ‘.’ 0.1 ‘ ’ 1 
> nest3<-as.factor(c(rep(1,6),rep(2,6),rep(3,6),rep(4,7),rep(5,8),rep(6,8),
+  rep(7,27),rep(8,25),rep(9,25)))
> trat<-data.frame(main,nest3,tra)
> trt<-trat[!(trat[,2]==9),]
> trt2<-data.frame(trt[,1],nest2,trt[,3])
> out<-lm(trt2[,3]~trt2[,1]+trt2[,1]/trt2[,2])
> anova(out)
Analysis of Variance Table

Response: trt2[, 3]
                    Df  Sum Sq Mean Sq F value Pr(>F)    
trt2[, 1]            2 2480.43 1240.22 84.5637 <2e-16 ***
trt2[, 1]:trt2[, 2]  3   85.59   28.53  1.9454 0.1282    
Residuals           87 1275.95   14.67                   
---
Signif. codes:  0 ‘***’ 0.001 ‘**’ 0.01 ‘*’ 0.05 ‘.’ 0.1 ‘ ’ 1 
> TukeyHSD(aov(out), "main")
  Tukey multiple comparisons of means
    95% family-wise confidence level

Fit: aov(formula = out)

$main
          diff        lwr        upr p adj
2-1 -15.534541 -18.408245 -12.660837 0e+00
3-1 -10.094658 -12.591905  -7.597412 0e+00 # VND6.3 line excluded
3-2   5.439883   3.153150   7.726615 5e-07

>> tra<-dat$Weight
> nest<-as.factor(c(rep(1,6),rep(2,6),rep(3,6),rep(1,7),rep(2,8),rep(3,8),
+        rep(1,27),rep(2,25),rep(3,25)))
> main<-as.factor(c(rep(1,18),rep(2,23),rep(3,77)))
> out<-lm(tra~main+main/nest)
> anova(out)
Analysis of Variance Table

Response: tra
           Df Sum Sq Mean Sq F value    Pr(>F)    
main        2 1412.9   706.5  9.4687 0.0001616 *** # slightly biased due to heteroscedasticity
main:nest   6  618.3   103.1  1.3812 0.2285748    
Residuals 109 8132.5    74.6                      
---
Signif. codes:  0 ‘***’ 0.001 ‘**’ 0.01 ‘*’ 0.05 ‘.’ 0.1 ‘ ’ 1 
> TukeyHSD(aov(out), "main")
  Tukey multiple comparisons of means
    95% family-wise confidence level

Fit: aov(formula = out)

$main
          diff        lwr        upr     p adj
2-1 -11.643478 -18.102479 -5.1844777 0.0001172
3-1  -5.249351 -10.622807  0.1241061 0.0570579
3-2   6.394128   1.516998 11.2712571 0.0065917

> 
